# Supplementary material for: Pesticides and Parabens Contaminating Aquatic Environment: Acute and Sub-Chronic Toxicity towards Early-Life Stages of Freshwater Fish and Amphibians
Source: Toxics. 2023 Mar 31;11(4):333. doi: 10.3390/toxics11040333 (PMC10141211; doi:10.3390/toxics11040333)
Supplement: Supplementary file 1 [file toxics-11-00333-s001.zip]

Archive with 1 entries (1 files):
- toxics-2307296-supplementary.xlsx
