# Supplementary material for: Pesticides and Parabens Contaminating Aquatic Environment: Acute and Sub-Chronic Toxicity towards Early-Life Stages of Freshwater Fish and Amphibians
Source: Toxics. 2023 Mar 31;11(4):333. doi: 10.3390/toxics11040333 (PMC10141211; doi:10.3390/toxics11040333)
Supplement: Supplementary file 1 [file toxics-11-00333-s001.zip › toxics-2307296-supplementary.xlsx]

## Sheet: List1
	Gene name	Primer	Forward/Reverse	Sequence (5'-3')	Function	Reference
Danio rerio	Elongation factor 1 alpha	ef1a	F	GGCTGACTGTGCTGTGCTGATTG	House keeping	Sehonova et al. (2019)	Sehonova, P., Hodkovicova, N., Urbanova, M., Orn, S., Blahova, J., Svobodova, Z., Faldyna, M., Chloupek, P., Briedikova, K., Carlsson, G. (2019): Effects of antidepressants with different modes of action on early life stages of fish and amphibians. Environmental Pollution, 254, 112999. https://doi.org/10.1016/j.envpol.2019.112999.
			R	CTTGTCGGTGGGACGGCTAGG
	Cytochrome P450 family 1 subfamily A	cyp1a	F	AACTCTTCGCAGGTGCTCAT	Detoxification	Hodkovicova et al. (2020)	Hodkovicova, N., Sehonova, P., Blahova, J. et al. The effect of the antidepressant venlafaxine on gene expression of biotransformation enzymes in zebrafish (Danio rerio) embryos. Environ Sci Pollut Res 27, 1686–1696 (2020). https://doi.org/10.1007/s11356-019-06726-2
			R	ACAAACTGCCATTGGAGACC
	Cytochrome P450 family 17 subfamily A, polypeptide 1	cyp17a1	F	GCGTGGTTCTTCAACCCAAGAAA	Testosterone synthesis	This study
			R	GGGATTTCTCCCAGTCTGCTCTT
	Cytochrome P450 family 19 subfamily A, polypeptide 1a	cyp19a1a	F	TTTTGGTCTGGGTCCTGTTGTCT	Conversion of testosterone to estradiol	This study
			R	GACGACCTGCTCAAGATGAGAGT
	Glutathione-S-transferase type p2	gst p2	F	ACAACCTGTTCGATCTCCTGCTGA	Detoxification	Hodkovicova et al. (2020)	Hodkovicova, N., Sehonova, P., Blahova, J. et al. The effect of the antidepressant venlafaxine on gene expression of biotransformation enzymes in zebrafish (Danio rerio) embryos. Environ Sci Pollut Res 27, 1686–1696 (2020). https://doi.org/10.1007/s11356-019-06726-2
			R	GTTGCCGTTGATGGGCAGTTTCTT
	Heat shock cognate 70-kd protein like	hsp70l	F	AAAAACCAGGTGGCCATGAATCC	Cell stress indicator	This study
			R	ACTGCAACTTTTGGCTTTCCTCC
	Heat shock protein 90, alpha class A member 1, tandem duplicate 1	hsp90	F	CGCTCTTATCCTCAGGCTTCACA	Cell stress indicator	This study
			R	TTTCCTCGACCACAGAGTCATCG
Cyprinus carpio	Elongation factor 1 alpha	ef1a	F	CAATGCTCAGGTTAGGCTTTCCC	House keeping	This study
			R	CCAGGGTGGTTCAGGATGATGAC
	Cytochrome P450 family 1 alpha	cyp1a	F	ATCCGAGACATCACCGA	Detoxification	Karaca et al. (2014)	Karaca, M., Varisli, L., Korkmaz, K., Ozaydin, O., Parcin, F., Orhan, H. (2014): Organochlorine pesticides and antioxidant enzymes are inversely correlated with liver enzyme gene expression in Cyprinus carpio. Toxicology Letters, 230(2): 198-207. https://doi.org/10.1016/j.toxlet.2014.02.013.
			R	TAGGCCACTAGATAGACGACA
	Cytochrome P450 aromatase family 19 beta	cyp19b	F	ACTGGAGGAACCAATCAGCTGTC	Conversion of testosterone to estradiol	This study
			R	ACCTGCTGTAGCTCATAATCGGG
	Gluthatione S transferase	gst1	F	CTCCACATATGCCACTATTGTA	Detoxification	Karaca et al. (2014)	Karaca, M., Varisli, L., Korkmaz, K., Ozaydin, O., Parcin, F., Orhan, H. (2014): Organochlorine pesticides and antioxidant enzymes are inversely correlated with liver enzyme gene expression in Cyprinus carpio. Toxicology Letters, 230(2): 198-207. https://doi.org/10.1016/j.toxlet.2014.02.013.
			R	GATTGGTCTGGAGCATCT
	Heat shock protein 70	hsp70	F	TGAGAACATCAACGAGCCCA	Cell stress indicator	Liu et al. (2013)	Tao Liu, Ziwei Zhang, Dechun Chen, Liangliang Wang, Haidong Yao, Fuqing Zhao, Houjuan Xing, Shiwen Xu, 2013. Effect of atrazine and chlorpyrifos exposure on heat shock protein response in the brain of common carp (Cyprinus carpio L.). Pesticide Biochemistry and Physiology 107(2):277-283. https://doi.org/10.1016/j.pestbp.2013.09.002.
			R	TTGTCAAAGTCCTCCCCACC
Xenopus lavis	Elongation factor 1	elof1	F	AGATGACTGGGAACCTTGACACC	House keeping	This study
			R	TTGCGCGATCGATCCATTTTAAC
	Cytochrome P450 family 19 subfamily A member 1	cyp19a1	F	CTGGGAGGAAGATGCTTGGAGAA	Conversion of testosterone to estradiol	This study
			R	TGGCTTTCATCAGGGTGCATAGA
